# Supplementary material for: How addressing menstrual health and hygiene may enable progress across the Sustainable Development Goals
Source: Glob Health Action. 2021 Jun 30;14(1):1920315. doi: 10.1080/16549716.2021.1920315 (PMC8253211; doi:10.1080/16549716.2021.1920315)
Supplement: Supplemental Material [file ZGHA_A_1920315_SM8296.zip]

Archive with 4 entries (3 files):
- Supplementary files/
- Supplementary files/Supp Materials_MHMIndicatorsCompilation.xlsx
- Supplementary files/Supple.pdf
- Supplementary files/Supplementary.pdf
