# Supplementary material for: How addressing menstrual health and hygiene may enable progress across the Sustainable Development Goals
Source: Glob Health Action. 2021 Jun 30;14(1):1920315. doi: 10.1080/16549716.2021.1920315 (PMC8253211; doi:10.1080/16549716.2021.1920315)
Supplement: Supplemental Material [file ZGHA_A_1920315_SM8296.zip › Supplementary files/Supp Materials_MHMIndicatorsCompilation.xlsx]

## Sheet: All MHM Measures
Supplemental Materials: Indicator Compilation from the Monitoring Menstrual Health and Hygiene Meeting, Geneva, 2019
Suggested Citation: Global, National and Study Measures Compiled by Aja Weston and Scientific Technical Advisory Group for Monitoring Menstrual Health and Hygiene Meeting, Geneva, 2019.
Global Indicators																								National Indicators												Study Indicators
Title		Monitoring MHM Programs Beyond School Attendance (Columbia Univ)	Revisions to the DHS Model Questionnaires, Optional Modules, and Biomarkers for DHS-8 (2018-2023) (DHS)	MICS6 Indicator List: Indicators and Definitions 2 January 2019 (UNICEF)	Drinking water, sanitation and hygiene in schools: Global baseline report 2018 (page 50) (WHO/UNICEF JMP)	Core questions and indicators for monitoring WASH in Schools in the SDGs August 2018 (WHO/UNICEF JMP)	MHM Indicators PMA2020: Burkina Faso, Uganda, Ethiopia, Indonesia, Rajasthan, Kenya, Ghana, Kinshasa, DRC, Niger, Nigeria	Suggested Indicators for MHM programming (Plan In't)	Calling on all member states and stakeholders engaged in the indicator process for the SDGs of 2030 to add MHM (Women's Major Group)	A Toolkit for Integrating MHM into Humanitarian Response (Columbia Univ & IRC)	Menstrual Hygiene Management: Operational Guidelines (Save the Children)	Menstrual Related: School Participation, Stress and Self-Efficacy (Save the Children)	Advancing WinS Monitoring report and JMP (p. 25)	WASH in Schols Monitoring Package p. 42 (UNICEF)	Afripads	Huru International	Hygiene improvement Project: 6-year USAID-funded program (FHI 360, 2004-2010)	Background Paper on Measuring WASH and Food Hygiene Practices – Definition of Goals to be Tackled Post 2015 by the Joint Monitoring Programme (Proposed MHM Indicators, p. 65, London Sch)	WASH @ Work: A Self Training Handbook (International Labour Office)	National Guidelines WASH in Schools: Three Star Approach (DepEd)	WASH in Schools for Girls: Voices from the field Advocacy and capacity building for menstrual hygiene management through WASH in schools programmes (UNICEF)	WASH in Schools for Girls E-Course: Increasing national capacity to conduct research on menstrual hygiene management in schools (MHM-related goals included in the SDGs) (Emory Univ, UNICEF)	Strategy for Water, Sanitation and Hygiene 2016-2030 (UNICEF)	Sindh EMIS MHM indicators (UNICEF, Pakistan)	Nepal MICS 2014	India National Family Health Survey (NFHS-4) 2015-2016	Bangladesh National Hygiene Baseline Survey (National Statistic Bureau)	Rwanda ASRHR Country Fact Sheets	Let's Talk About It! Mainstreaming MHM in the Ministry of Education System in Zambia (FHI 360)	Mainstreaming MH in Public Basic Education in the Philippines (UNICEF)	Government Indicator Sindh Education Information Management System (SEIMS) (Pakistan)	Be Girl LIVE Mozambique: Smartcycle Workshop Insights Report (November 2018)	Ritu Programme (Bangladesh)	Kenya Indicators (MHM Framework Draft April 2017)	WASH in Schools Empowers Girls’ Education in Masbate Province and Metro Manila, Philippines (Save the Children, Plan In't, Emory Univ, UNICEF)	NIA Study protocol Baseline & Endline Survey (ZanaAfrica & PopCouncil)	Sanitary Pad Interventions for Girls’ Education in Ghana: A Pilot Study (Oxford)	Menstruation and Education in Nepal (Univ of Chicago, Univ of Michigan)	Handwashing for menstrual hygiene management among primary schoolgirls in rural western Kenya (Dep of In'l Dev)	Menstrual cups and sanitary pads to reduce school attrition, and sexually transmitted and reproductive tract infections: a cluster randomised controlled feasibility study in rural Western Kenya. (Liverpool/Kemri) [NOTE: This covers sub-studies/papers on safety, viability, WASH, compliance, etc]	Menstrual cups and cash transfer to reduce sexual and reproductive harm and school dropout in adolescent schoolgirls: protocol of a cluster-randomised controlled trial in western Kenya	Menstrual Needs and Associations with Sexual and Reproductive Risks in Rural Kenyan Females: A Cross-Sectional Behavioral Survey Linked with HIV Prevalence	Assessing the impact of a school-based water treatment, hygiene and sanitation programme on pupil absence in Nyanza Province, Kenya: a cluster-randomized trial. (Emory Univ)	Menstrual health and school absenteeism among adolescent girls in Uganda (MENISCUS): a feasibility study (London Sch/MRC)	Does Menstrual Hygiene Matter: Investigating the Impact of a Menstrual Hygiene Program (Reusable Sanitary Pad and Menstrual Health Education) on Rural Ugandan Girls’ School Absenteeism (Irise Int'l)	An exploratory study into Menstrual Hygiene Management amongst rural, primary schoolgirls in Uganda: what implications does menstrual related absenteeism have for future interventions? (Irise Int'l)	Menstrual hygiene management among Bangladeshi adolescent schoolgirls and risk factors affecting school absence: results from a cross-sectional survey (WaterAid Bangladesh)	Measuring the prevalence and impact of poor menstrual hygiene management: a quantitative survey of schoolgirls in rural Uganda (DFID-ESRC Economic and Social Research Council)	A cluster-randomized trial assessing the impact of school water, sanitation, and hygiene improvements on pupil enrollment and gender parity in enrollment (Emory Univ, CARE USA)
Source --------- Sector | Domains		https://waterinstitute.unc.edu/files/2018/11/04_SE05_Monitoring_MHM_Beyong_Attendance.pdf	Template for requests not public: https://dhsprogram.com/what-we-do/survey-types/dhs-questionnaires.cfm	http://mics.unicef.org/tools	https://data.unicef.org/wp-content/uploads/2018/08/JMP-WASH-in-Schools-WEB.pdf	https://www.google.com/url?sa=t&rct=j&q=&esrc=s&source=web&cd=3&ved=2ahUKEwjL8pDI_9rgAhVNnlkKHeadBTYQFjACegQICBAC&url=https%3A%2F%2Fwashdata.org%2Ffile%2F127%2Fdownload&usg=AOvVaw3HRul81mz6sQiSmO-C4eNS	https://www.pma2020.org/mhm-briefs	https://www.communityledtotalsanitation.org/sites/communityledtotalsanitation.org/files/Plan_MHM_Suggested_indicators_September2015.pdf	http://www.womenmajorgroup.org/wp-content/uploads/2015/09/SDG-Indicators-Menstrual-Hygiene-and-WASH-Schools-1.pdf	https://reliefweb.int/sites/reliefweb.int/files/resources/mhm-emergencies-toolkit-full_0.pdf	https://www.savethechildren.org/content/dam/global/reports/health-and-nutrition/mens-hyg-mgmt-guide.pdf	https://www.dropbox.com/sh/u6sqaefyn4ukquw/AABazb1DAnHagbVqy8onmSK_a?dl=0&preview=5.+Making+the+case+for+MHM+in+Schools+-+measuring+program+success.pdf	https://washmatters.wateraid.org/sites/g/files/jkxoof256/files/WA_MHM_SYNTHESIS.pdf	https://www.unicef.org/wash/schools/files/wash_in_schools_monitoringpackage_.pdf	https://www.grandchallenges.ca/grantee-stars/0447-01/	https://www.guidestar.org/profile/27-0791036	http://hip.fhi360.org/page/107.html	https://blogs.lshtm.ac.uk/envhealthgroup/files/2015/06/Hygiene-background-paper-19_Jun_12.compressed.pdf	http://www.ilo.org/global/docs/WCMS_535058/lang--en/index.htm	http://www.fitforschool.international/wp-content/ezdocs/TSA_WinS_DepEd_Brochure_+_Memorandum_30-10-2017.pdf	https://www.unicef.org/wash/schools/files/WinS4Girls_-_Voices_from_the_field.pdf	http://www.ungei.org/resources/files/WinS4Girls-_Distance_Learning_Coursebook-Web_Version.pdf	https://www.unicef.org/wash/files/UNICEF_Strategy_for_WASH_2016-2030.pdf	http://washinschoolsmapping.com/wengine/wp-content/uploads/2015/10/pakistan_Klawitter.pdf	https://mics-surveys-prod.s3.amazonaws.com/MICS5/South%20Asia/Nepal/2014/Final/Nepal%202014%20MICS_English.pdf	http://rchiips.org/nfhs/NFHS-4Reports/India.pdf	https://assets.publishing.service.gov.uk/media/57a08990e5274a31e0000152/Research_Brief__Bangladesh-National-Hygiene-Baseline-Survey_Feb2015.pdf	Rwanda_ASRH Country Fact Sheet 11.05.2018 PDF from WHO	https://www.unicef.org/wash/schools/files/2.5_Fry.pdf	https://www.google.com/url?sa=t&rct=j&q=&esrc=s&source=web&cd=16&ved=2ahUKEwjch6a_2trgAhWPNd8KHe5AC4UQFjAPegQIAxAC&url=http%3A%2F%2Fwww.schoolsandhealth.org%2FShared%2520Documents%2FMainstreaming%2520MHM%2520in%2520schools_Philippines_UNICEF_FRESH%2520webinar%2520May%25202017.pdf&usg=AOvVaw2ULEWBsdZiAnrzqMIFZrt1	Not public: extract from Government indicator Sindh Education Information Management System (SEIMS)	www.BeGirl.org	http://menstrualhygieneday.org/wp-content/uploads/2017/12/Simavi_Final-baseline-report_Ritu_BGL_2017.pdf	Private source	https://www.unicef.org/wash/schools/files/Philippines_MHM_Booklet_DM_15__Nov_1010_Single-_Philippines.pdf	Muthengi, E., & Austrian, K. (2018). Cluster randomized evaluation of the Nia Project: Study protocol. Reproductive Health, 15(1). doi:10.1186/s12978-018-0586-4	Montgomery, P., Ryus, C. R., Dolan, C. S., Dopson, S., & Scott, L. M. (2012). Sanitary Pad Interventions for Girls Education in Ghana: A Pilot Study. PLoS ONE, 7(10), 1-7. doi:10.1371/journal.pone.0048274	Oster, E., & Thornton, R. (2009). Menstruation and Education in Nepal. The National Bureau of Economic Research. doi:10.3386/w14853	Nyothach, E., Alexander, K. T., Oduor, C., Mason, L., Oruko, K., Odhiambo, F. O., . . . Phillips-Howard, P. A. (2015). Handwashing for menstrual hygiene management among primary schoolgirls in rural western Kenya. Waterlines, 34(4), 279-295. doi:10.3362/1756-3488.2015.027	Phillips-Howard, P. A., Nyothach, E., Kuile, F. O., Omoto, J., Wang, D., Zeh, C., . . . Laserson, K. F. (2016). Menstrual cups and sanitary pads to reduce school attrition, and sexually transmitted and reproductive tract infections: A cluster randomised controlled feasibility study in rural Western Kenya. BMJ Open, 6(11), 1-11. doi:10.1136/bmjopen-2016-013229	Garazi Zulaika, Daniel Kwaro, Elizabeth Nyothach, Duolao Wang, Emily Zielinski-Gutierrez Linda Mason, Alie Eleveld, Tao Chen, Emily Kerubo, Annemieke van Eijk, Cheryl Pace, David Obor, Jane Juma, Boaz Oyaro, Louis Niessen, Godfrey Bigogo, Isaac Ngere, Carl Henry, Maxwell Majiwa, Clayton O. Onyango, Feiko O. ter Kuile, Penelope A. Phillips-Howard. (2019). Menstrual cups and cash transfer to reduce…	Phillips-Howard, P. A., Otieno, G., Burmen, B., Otieno, F., Odongo, F., Odour, C., . . . Laserson, K. F. (2015). Menstrual Needs and Associations with Sexual and Reproductive Risks in Rural Kenyan Females: A Cross-Sectional Behavioral Survey Linked with HIV Prevalence. Journal of Womens Health, 24(10), 801-811. doi:10.1089/jwh.2014.5031	Freeman, M. C., Greene, L. E., Dreibelbis, R., Saboori, S., Muga, R., Brumback, B., & Rheingans, R. (2011). Assessing the impact of a school-based water treatment, hygiene and sanitation programme on pupil absence in Nyanza Province, Kenya: A cluster-randomized trial. Tropical Medicine & International Health. doi:10.1111/j.1365-3156.2011.02927.x	Miiro, G., Rutakumwa, R., Nakiyingi-Miiro, J., Nakuya, K., Musoke, S., Namakula, J., . . . Weiss, H. A. (2018). Menstrual health and school absenteeism among adolescent girls in Uganda (MENISCUS): A feasibility study. BMC Womens Health, 18(1). doi:10.1186/s12905-017-0502-z	Emily Wilson, Calum Smith, Steven Julious, Laura Flight, Josie Reynolds. (2019). Does Menstrual Hygiene Matter: Investigating the Impact of a Menstrual Hygiene Program (Reusable Sanitary Pad and Menstrual Health Education) on Rural Ugandan Girls’ School Absenteeism	Preswich, G. (n.d.). An exploratory study into Menstrual Hygiene Management amongstrural, primary schoolgirls in Uganda: What implications does menstrual related absenteeism have for future interventions? 1-37. Retrieved February 28, 2019, from http://www.irise.org.uk/uploads/4/1/2/1/41215619/prestwich_georgina_dissertation.pdf	Alam, M., Luby, S. P., Halder, A. K., Islam, K., Opel, A., Shoab, A. K., . . . Unicomb, L. (2017). Menstrual hygiene management among Bangladeshi adolescent schoolgirls and risk factors affecting school absence: Results from a cross-sectional survey. BMJ Open, 7(7). doi:10.1136/bmjopen-2016-015508	Hennegan, J., Dolan, C., Wu, M., Scott, L., & Montgomery, P. (2016). Measuring the prevalence and impact of poor menstrual hygiene management: A quantitative survey of schoolgirls in rural Uganda. BMJ Open, 6(12). doi:10.1136/bmjopen-2016-012596	Garn, J. V., Greene, L. E., Dreibelbis, R., Saboori, S., Rheingans, R. D., & Freeman, M. C. (2013). A cluster-randomized trial assessing the impact of school water, sanitation and hygiene improvements on pupil enrolment and gender parity in enrolment. Journal of Water, Sanitation and Hygiene for Development, 3(4), 592-601. doi:10.2166/washdev.2013.217
Indicators (WASH)	Separate Toilets/Latrines	# of toilets/latrines separate for girls and boys; Private toilets				Proportion of schools with improved toilets which are single-sex			% of schools with pupils using safely managed sanitation services with separate toilets for females and males including MHM		% of schools serving any girls >10 years of age with sufficient gender appropriate latrines (reserved for girls that provide privacy, water, soap & disposal for absorbents)			Separate toilet facilities for girls and boys, Individual, lockable toilet compartments for girls													Schools with separate improved latrine for girls/household with improve latrine		Separate bathroom for girls		# of separate washroom for girls		single-sex toilets	% of institutions with separate/ gender specific changing/cleaning rooms and disposal facilities	# of schools with latrines segregated by gender					Presence of privacy wall between boys and girls laterines in a school	Presence of privacy wall between boys and girls laterines in a school
	Clean Toilets/Latrines	Cleanliness of toilets			Clean toilets	Cleanliness of toilets; Operation ad maintenance of toilets																									Clean without fecal matter inside the latrine/on walls/on floor; Someone is responsible for cleaning the washrooms				Facility maintenance					Level (scale) of cleanliness of latrines in school	Level (scale) of cleanliness of latrines in school
	Access to Toilets/Latrines	Accessibility and location of toilets; When students are allowed to use toilets				Students per toilet ratio; Proportion of schools with improved toilets													Access to separate toilet facilities that are accessible for all women and taking into account disabled female workers										Bathrooms with water		# of functional washrooms & non functional washrooms; Washrooms have easy access to physically challenged persons (including blind)				Mean pupil-to-latrine ratio in schools; # of schools with latrines; # of toilets fit for use; Facility access	# of toilets				Number of toilets locked that cannot be used by girls	Number of toilets locked that cannot be used by girls		improvements in WASH facility access	Number of toilets/latrines in schools
	Toilet/Latrine Lighting	Functional lighting in toilets				Functional lighting in toilets													Toilets have appropriate lighting for changing menstrual materials.
	Handwashing	# of handwashing facilities with both soap and water currently available; # of handwashing facilities at the school				Group handwashing								Individual, lockable toilet compartments for girls									Proportion of population using safely managed sanitation services, including handwashing facility with soap and water												# of schools with hand-washing facilities; Location and consistently functioning hand-washing facilities				Proportion of girls washing hands before and after changing menstrual product; Frequency of using soap when handwashing	Proportion of girls washing hands before and after changing menstrual product
	Soap & Water Access/Use	Bathing spaces in boarding schools; Soap and water near toilet			Soap and water near tolets	Handwashing facilities with soap and water at school; handwashing facilities with soap but no water				Proportion of female toilet cubicles/stances at schools with access to water and soap.			Water and soap availability in the girls' toilet cubicles for MHM									Availability and sustainable use of water and sanitation for all										Access to water	Soap in the toilet	% of institutions providing safe, adequate water and soap; % of girls/ women with access to safe, adequate water and soap					Use of soap; Availability of WASH	Was soap present on the day of unannounced observational visit; Was water available on the day of unannounced observational visit	Was soap present on the day of unannounced observational visit; (ii) was water available on the day of unannounced observational visit		School WASH characteristics	Number of toilets/latrines with soap			Schools having soap and water at handwashing location	Washing the body with soap and water
	Adequate WASH Access			Proportion off individuals with sanitation accessibility and privacy	Disposal/incineration facilities														Access to washing facilities accessible for all women								Schools with improved latrine with soap and water available/household with improved latrine with soap and water available								WASH conditions; use of WASH facilitis	What is used at school to wash/clean off blood				What is the pupil/latrine ratio; What proportion of girls state soap available for washing hands; What proportion of girls state water available for washing hands	What is the pupil/latrine ratio;
	Privacy	Private washing facilities	Proportion of women with a private place to wash and change while at home and using reusable or non-reusable materials during last menstruation.		Private washing facilities; Private toilets	Space to change materials in privacy as often as needed; Private facilities													Toilets that are safely located and private, including locks inside the toilet doors; Privacy in toilet and washing facilities	Secure, private and comfortable rest space/changing room for MHM							Schools with un-locked and clean separate improved latrine for girls; Private place to change menstruation cloth at home				Availability of proper lock systems for washroom doors; Students are able to lock the door from inside				# of schools with functional locks inside girls' latrines; # of schools with a private place to bathe/wash; Facility privacy	Privacy of facility to change pads								Number of toilets/latrines with locks				Privacy for managing menstruation
	Open defecation			Open defecation	Proportion of population that does open defecation																													DISPOSAL: % vol MH waste safely disposed; % MH waste converted to env't products; % vol of MH waste in Kenya OR in solid waste; # CHV’s in past month who visited inst'ns to observe sanitary bins for MH; % sanitary bins available/in use; % ladies directly and indirectly disposing of MH waste; % households w/ segregated waste programs OR access to collection services; % nstitutions w/ correct mech'…
	Disposal	Disposal bin with lid on toilets; disposal/incineration facilities			Disposal bin with lid in toiets	Safe and convenient facilities to dispose of used materials; excreta management systems	Disposal of menstrual materials (toilet/latrine, waste bin, burn, bush/other)			Proportion of institutions (schools, protection spaces, clinics) w/ functional disposal mechanism for MHM; Women/girls aged 12-49 years comfortable disposing MHM with the available methods.	% of schools w private disposal/incineration facilities, % of girls & boys aged 9-16 that know how to dispose of MH; % of girls properly disposing of MH; locally relevant policy that promotes good MHM in school		Disposal mechanisms for menstrual hygiene waste at the school	Private disposal/incineration facilities for disposable napkins			% of female clients reporting hygienic disposal of soiled feminine hygiene products		Facilities for the disposal of used menstrual materials (e.g. waste bin with a lid and place for emptying bin, attached incinerator); Facilities for disposing of sanitary pads or menstrual cloths								Disposed menstrual cloth at school: in the open, inside latrine pan, hid inside classroom, don't change at school; Disposal mechanism for sanitary pad/used cloth at school		Access to disposal for soiled sanitary towels		Disposal for sanitary pad/napkin		Bin in the toilet		# of schools with trash bins inside girls' latrines; Disposal system for used absorbent materials	Disposal of dirty pads/materials				Is there a disposal bin for menstrual waste				Number of toilets/latrines with Disposable protection				Adequate disposal
	MHM practices						Main location used for MHM (Backyard/none/other, sleeping area, main household sanitation facility, other sanitation facilities at home, sanitation facilities at school, work or public facilities)	% or # of women and girls with improved MHM practices, % or # of men and boys with improved MHM practices	% of people using safely managed sanitation services including MHM in working and learning environments/institutions																											Methods used to handle yourself during period				What sanitary material did you use for your last period; Did you leak blood during your last period when at school, if yes, what did you do	(i) what sanitary material did you use for your last period;							Frequency of absorbent change
	Adequate MHM facility			% of women age 15-49 years reporting menstruating in the last 12 months & using MH materials w/ a private place to wash & change while at home		MHM facilities accessible to all users	Safety, cleanliness, and privacy of MHM location (clean, private, safe, able to be locked, soap and water)			Proportion of sanitation facilities (toilets/bathing spaces) which incorporate the female friendly minimum requirements								% of schools (serving any girls aged > 10 years) with sufficient gender appropriate latrines			Increasing access to clean and gender-segregated toilets that provide adequate privacy											Percentage of girls having a place at school where they feel comfortable changing their menstruation products	Access to better MH facilities	% of girls/ women with access to changing/ cleaning rooms and disposal facilities; % of Institution providing facilities						Combination of above indicators into a WASH / MHM score	combination of above indicators into a WASH / MHM score							Prevalence of adequate MHM
	Wash/reuse of MHM materials						Washing, reuse and drying of materials				of girls who report hygienically washing and drying reusable menstrual cloth						% of caregivers reporting appropriate washing of soiled rags used for client menstrual hygiene										Washed cloth w soap/improved water for repeated use; How to dry the menstrual cloth for repeated use; Washed cloth w soap/improved water & dried in sunlight for repeated use; Stored menstrual cloth for repeated use													Proportion of girls who report boiling their menstrual cup at end of menstrual cycle	(i) proportion of girls who report boiling their menstrual cup at end of menstrual cycle			Reusable/washable protection
	Washing facilities for materials													Private washing facilities for cloth napkins (such as a tap and basin inside a lockable toilet stall)																					# of schools with private facilities to wash menstrual cloths
	MHM materials use	Hygiene materials used					Types of menstrual materials used (sanitary pads, cloths, cotton wool, other materials e.g. tampons, toilet paper, foam, natural materials)	% or # of women and girls using affordable and hygienic sanitary pads																Type of material used		# of women who use locally prepared napkins, sanitary napkins, or tampons during their menstrual period (women age 15-24)	Materials used during menstruation (cloth vs. pad) while at school; Materials used during menstruation while NOT at school	Types of menstrual product materials used among girls, 10-19 (%) : Sanitary pads, cloths, cotton wool, other				Percentage of girls reporting satisfaction with product they currently use	Type of sanitary product used at hoe and at school	% of menstruating girls and women using reusable /biodegradable options					Use of sanitary pads or traditional items	Pre-intervention: Materials used for period in prior month under intervention - Proportion of girls self-reporting use of cups in previous period; Proportion of cups with cup colour change signifying use; Average # of pads per day used	Pre-intervention: Materials used for period in prior month under intervention - Proportion of girls self-reporting use of cups in previous period; Proportion of cups with cup colour change signifying use; Average # of pads per day used	Proportion of girls and women using cloth, pads, or other materials		Proportion of girl using different type of mesntrual Protection used during last period; Proportion of girls who choose disposable pads for different reasons.		MHM product use
	MHM materials availability/access	Sanitary pads available		Proportion of women with appropriate materials	Sanitary pads available	Access to MHM materials				Proportion of schools serving any girls older than 10 years of age that provide contingency MHM materials			MHM material availability at the school	Napkin distribution program for girls	Reach girls and women with menstrual kits	Reusable pads distributions and menstruation education; # of Huru re-usable sanitary pads produced; # of girls who received Huru kits with reusable sanitary pads		% disabled people and poorest quintile that have access to affordable/adequate MHM; % of women w locally available/affordable products ; % of health centers offering them; % of shops/pharms stocking them	Access to appropriate sanitary materials	Accessibility of sanitary pads in schools				Able to afford protective materials; Availability of protective materials			School had hygiene kit (Dettol, rag/cotton, soap) for use during menstruation		School provides sanitary towels	Access to sanitary pads		How do girls get the items they use for period protection?*		% of institutions which have/ provide sustainable access to safe and hygienic menstrual products; % of girls/ women with sustainable access to safe and hygienic menstrual product – QUARTERLY or MONTHLY	# of schools with sanitary pads available for cases of emergency; # of schools with sanitary pads available on a daily basis; Access to preferred materials; availability and cost of MHM supplies	Distribution of pads; Availability of pads in stock; if girl has enough pads to manage period comfortably; Where MHM materials acquired						Proportion of girls & women reporting they sorces their pads from sexual partners; Proportion of girls and women who reported having transactional sex to earn money to buy pads		Propportion of girls with adequate MHM (using described definition) at their last period		Access to disposable sanitary pads		Clean absorbents
	Frequency of material change																	% of women reporting that they are able to change their ‘material’ at least 1x/day (either new disposable or newly washed (w soap?) and dried pad / cup)									Median number of menstrual cloths changed per day									How often pad is changed				How frequently did you empty your cup (for each day of period); How often did you change your pad (for each day of period)				Proportion of girls with different frequencies of change protection per 24 hour during last period
	MHM Information																			Information on proper disposal of sanitary pads in the girls toilet														#/proportion of ppl who have access to factual MHM info; Proportion of girls with factual info before menarche; %/# of ppl w/ disability who have received MHM info; # of appropriate MHM info platforms available
	MHM Knowledge/Attitudes							% or # of respondents (e.g. girls, boys, women, men, teachers) with improved knowledge and attitudes of MHM			% of girls and boys aged nine to 16 that know how to hygienically manage menses				Improve knowledge, attitudes and practices around menstrual hygiene management									Knowledge about menstrual hygiene								Attitudes towards menstruation/menstrual cycle knowledge; Boys attitudes towards menstruation			Practical knowledge about MHM; Attitudes and beliefs about MHM	Girls' attitudes and beliefs about menstruation								Proportion of girls who have learnt about menstruation before their period	Knowledge of menstrual health	Knowledge of MHM	Girls attitude and knowledge about menstruation
	WASH Knowledge/Practice					Hygiene education												Locally relevant policy that promotes good MHM; Existence of monitoring of policies implementation by independent body; % of national institution with physical access to policy document / able to answer basic set of questions on policy; % of gov'ts who have in place fiscal policies that encourage MHM; % of national institutions able to clearly demonstrate implementation of policy; Policy governed…																		Access to sanitation for cleaning during period							Knowledge and practice of WASH
	MHM in policies							MHM clearly defined and articulated in national WASH, Health and Education policies			% of governments who have in place fiscal policies that encourage MHM (e.g. removal of VAT on menstrual hygiene products); Increase in MHM policies; % of relevant national institutions able to clearly demonstrate implementation of policy; Existence of monitoring of policies implementation by independent body (e.g. health / education inspectorate)																							# of established mechanisms for MHM mainstreaming & cross-sectoral engagement at: National, County, Sub-county up to village level; % of collected waste correctly disposed of as per the Ministry of Health policy & strategy;
	Other	Solid waste management						% or # of institutional and public WASH facilities (e.g. schools, health centers) constructed with consideration for MHM					Bathing areas at the school						Opportunities for MHM when traveling for work, or working far away from toilet facilities	Availability of DepEd approved IEC materials on MHM for teachers and students														# % of ToTs & Trainers who have completed all of the MHM ToT course modules & passed the post-test knowledge survey at the end of course; # % of trainees who have received the training & passed the post test	# of schools with functional water source at time of visit	Where pad is changed								Proportion of girls who ever had menstrual accident with blood leaking to clothes					Water availability
Indicators (SRH)	Infection (STIs, RTIs)																		Risk of infection from not managing menstruation appropriately																Infection	Reproductive Health Infections symptoms	_	Gynecological health		Symptom based - proportion of girls reporting specific symptoms associated with different reproductve tract/STIs; Lab confirmed - proportion of girls with lab-confirmed diagnosis of (i) Trichomonas vaginalis, (ii) Chlamydia trachomatis, (iii) Neisseria gonorrhea); (iv) bacterial vaginosis, (v) Candida albicans; other - (i) proportion of girls vaginal colonisation of staph aureus (by intervention)…	HSV-2 incidence; HIV incidence	proportion of girls and women with HIV diagnosis		Proportion of girls reporting symptoms of RTC (back pain, genial skin itching)				Self-reported health outcomes
	Anemia																																		Anemia
	Nutritional Deficiency																																		Nutritional deficiency
	Sexual Experiences																																			Timing of first sex; Experience of unwanted sex;Timing of first pregnancy; Incidence of pregnany; unprotexted sex; unwanted sex; transnational sex				Proportion of girls reporting: ever had sexual intercourse; and/or have you ever been forced/tricked into having sexual intercourse; Proportion of girls by age of sexual debute; Proportion of girls with sexual partners by age-concordancy of partner; Proportion of girls reporting had coersed/transactional sex for sanitary pads / or other goods	Proportion of girls reporting: ever had sexual intercourse; and/or have you ever been forced/tricked into having sexual intercourse; Proportion of girls by age of sexual debute; Proportion of girls 1/ sexual partners by age-concordancy of partner; Proportion of girls reporting had coersed/transactional sex for sanitary pads / or other goods; Proportion of girls used condoms for first sex/last sex	Proportion of girls & owmen who had ever had sexual intercourse; Proportion of girls & women who had used a condem with first patner (most recent partner); Proportion of girls & women who had ever experienced transactional sex; # of life-time sexual partners; Age-concordancy of sexual partners
	Trained Healthworkers														Trained intermediaries/providers with improved knowledge, attitudes and practices in menstrual hygiene management (MHM)			% of health workers who can answer a basic set of questions regarding MHM
	Health Services/Referral															#r of youth referred to outside health services (such as adolescent-friendly health service HIV testing services, and post-violence care)		% of health centers (of all types) teaching good MHM in their reproductive health clinics																% of institutions who have mainstreamed MHM practices/sensitive QUARTERLY MHM guidelines institutes (health facilities, other)
	Increased SRH Knowledge															Number of youth with increased knowledge of sexual and reproductive health and HIV prevention		% of women who recall receiving some information regarding MHM																		Knowledge of menstruation before period; SRHR/ menstrual health knowledge and attitudes
	Other															Number of local youth facilitators trained in menstrual and reproductive health programming		Menstrual hygiene advice is available in all relevant local languages									Health problems faced during the time of menstruation in the last 6 months						Reduced incidences of sel-reported vaginal rashes	Number of CHV in past MONTH who talked to at least ?10 girls and women in their community about good menstrual hygiene management	Biological factors: Age, intensity of menstruation, cycle (Severity of pain, including headaches and cramps, and influence on behavior and school experience; intensity of flow and ability to manage menstruation in school setting; weakness, inability to concentrate, fatigue)					Proportion of girls who marry; Proportion of girls who dropout due to marriage; Proportion of girls who have been pregnant; #r of pregnancies; Age at pregnancy; Birth outcome; Proportion of pregnant girls who dropout due to pregnancy	Proportion of girls who marry; Proportion of girls who dropout due to marriage; Proportion of girls who have been pregnant; #r of pregnancies; Age at pregnancy; Birth outcome; Proportion of pregnant girls who dropout due to pregnancy	Proportion of girls & women who had ever been pregnant; # of life-time pregnancies; Proportion of girls & women reporting they were exposed to physical, sexual or emotional violence 'ever', and (iv) in previous 12 months			Knowledge of menstrual health
Indicators (Education)	Absenteeism/ Attendence							% improvement in attendance at school of girls during menstruation			Reduced menstruation-related absenteeism					Number of girls who reported reduced number of school days missed due to lack of sanitary pads					School absenteeism; Girls' school attendance						Girls attended school during menstruation; Students missed school during menstruation in last 6 months; Median number of days per menstrual cycle that adolescent school girls reported missing school					Percentage of girls reported having missed school because of menstruation; Percentage of girls who reported missing school were absent at least ONE DAY A MONTH because of menstruation.	School attendance		Absenteeism	School attendance	School attendance	School attendance		Proportion of girls reporting absence in past month at school; # of days missed in past month; Proportion of girls who miss school during prior month, w/ specification in diary into menstrual/non-mens days; # & proportion of boys & girls not registered as attending in school registers by class/age	Proportion of girls reporting absence in past month at school; # of days missed in past month; Proportion of girls who miss school during prior month, w/ specification in diary into menstrual/non-mens days; # & proportion of boys & girls not registered as attending in school registers by class/age		Pupil reported school absence	School absenteeism (Proportion of girls reporting missing at least 1 day of school due to menstruation in the past month)	Number of days of school missed per month (absenteeism)	Absenteeism	School absence Average number of school absence days in the last three menstrual cycles	School attendance	Absenteeism
	Repetition																																			girls that ever repeated a grade				Number and proportion of girls repeating grade	Number and proportion of girls repeating grade
	Retention																				Schools retention															School retention
	Engagement										% of girls that report increased participation in the classroom during menses.	% of girls that report increased school participation during menses									Reduced participation, School distraction														Impaired concentration, Reduced participation	School engagement												School engagement
	Performance										% of girls that report increased concentration in the classroom during menses																Adolescent school girls think menstrual problems interfere with school performance						Increased school performance		Distraction in school	School performance		Test scores		Grades achieved in prior year's school test/s	Grades achieved in F4 final year's national test		Test scores
	Advancement																				Number of girls transitioning to secondary education															Seconary school matriculation						Proportion of girls and women completing primary, secondary, tertiary education
	Enrollment																																			girls age at starting school					Number and proportion of girls who re-enrol after dropout		school enrollment						School enrollment; Decreased enrollment
	Graduation																																			Primary school graduation
	Reasons for missing class/school																															Reasons given for difficulty attending school or concentrating in class during menstruation				Reason for missing class due to menstruation				Proportion of girls missing school by reasons given; Reason for absence	Reason for girls absence			Factors associated with missing at least one day of school due to menstruation in the past month		Reasons for menstrual related absenteeism	Reason for school absence during menstruation
	Drop Out (excluding migration)																				School dropout			School dropout during menstruation	_								Reduced drop-out rate (due to reasons of marriage and pregnancy)							Dropout - number and proportion of girls who have droppoed out of schools; Proportion dropout by reasons for dropout	Dropout - number and proportion of girls who have droppoed out of schools; Proportion dropout by reasons for dropout
	Knowledge										% of girls and boys aged 9-16 that can answer a basic set of MHM questions; % of girls and boys aged 9-16 that can identify that menstruation is a normal biological function of the female body							% of girls aged 10‐16 who can answer a basic set of questions regarding MHM; % of women who can answer a basic set of questions regarding MHM														Percentage of boys who know what menstruation is			Biological knowledge about menstrual hygiene
	Trained Teachers															Number of local school teachers trained in menstrual and reproductive health programming		% of teachers who can answer a basic set of questions regarding MHM			Teachers' understanding of girls' experiences														# of schools where teachers report providing menstruation education; availability of resources and support for WASH teachers' role in educating girls
	Curriculum				MHM education	MHM information				Proportion of adolescent girls (12-19 years of age) who have received education on how to use MHM materials in school settings.	% of schools with MHM in their curriculum		MHM education	Menstrual hygiene education sessions are provided for girls				% of schools with MHM in their curriculum; % and names of countries that include teaching of MHM in their MCH curricula and training programs,									Menstrual hygiene education sessions provided for girls at school							% schools who have mainstreamed MHM in the curriculum	Puberty education for boys, Menstruation education in the school setting
	Other	MHM education									% of girls who received information regarding MHM in school before the onset of menstruation							% of girls who received info regarding MHM in school before the onset of menstruation			Improved learning outcomes for girls	Inclusive and equitable quality education that promotes lifelong learning and opportunities for all										Girls knowledge about menstruation when first got period			perceptions of school envrionment										_
Indicators (Psychosocial Health)	Exclusions/Restrictions	Missed activities during last menstruation: school, work, social activities, cooking food, eating with others, bathing in regular place	Proportion of women who did not participate in social activities, school, or work due to their menstruation in the last 12 months	Percentage of women age 15-49 years reporting menstruating in the last 12 months who did not participate in social activities, school or work due to their last menstruation							% women and girls reporting any restrictions on their freedom during menstruation							% women reporting any restrictions on their freedom during menstruation	Cultural restrictions (such as menstruating women not being able to leave the house) may have an impact on the ability to engage in work-related activities		Social exclusion						Forbidden activities during menstruation: religious vs. non-religious activities						Socail taboos and norms (restrictions) surrounding menstruation	% of socially excluded/ vulnerable girls/women		Activities chosen not to engage during period (school, church/mosque, market, cooking, interacting with other family/neighbors/men/boys, playing games/sports, fasting)
	Stigma/Discrimination																				Stigma and discrimination menstruating girls face at school
	Teasing																				Teasing											% of boys who have seen a girl get teased because she was on her period
	Negative Psychological Experiences					Basic information about the menstrual cycle and how to manage it with dignity and without discomfort or fear						% of girls that report decreased menstrual related stress													Percentage or number of women aged 15-49 years who experiences various types of discrimination during menstruation. Discrimination definition: A) live in different house B) Different room of same house C) Animal shed D) Eat different food E) Bathe in separate place F) Absent from school/work G) Avoid social gatherings								Shame, external humiliation								PHQ9 - depresssion/anxiety score							Insecurity; Embarrassment; Shame
	Positive Psychological Experiences											% of girls who report increased menstrual related self efficacy				# of girls who demonstrated increased knowledge of menstrual hygiene management and higher self-esteem in regards to menstrual hygiene management.																	Empowerment and agency; psychological wellbeing	% of girls/ women who declare self-efficacy for MHM	self-efficacy regarding menstruation	Confidence (shame, self-confidence, self-efficacy, decision-making, insecurity		Self-esteem							Self-esteem during menstruation
	Support										Improved community support and social norms for MHM							% women who feel supported by their husbands during menstruation			Supportive teachers						People/source with whom respondents ever discussed or heard about menstruation issues							# of MHM champions engaging/actively participating in MHM activities	Access to support from teachers in school	Activities that are forbidden by anyone to engage in during period
	Understanding										% of men who understand menstruation							% of people (or adolescent girls) who think that menstruation is not a natural occurrence; % of men who understand menstruation									Knew/heard about menstruation at menarche; Ever heard about menstruation before first menstruation								Misinformation and inaccurate guidance about behaviors during menstruation; Accurate practical guidance for effective management
	Comfort									Women/girls aged 12-49 years are comfortable using sanitation facilities for MHM while at school & using sanitation facilities for MHM during the daytime and nighttime																						How girls feel talking about menstruation; Boys comfort interacting with a friend who is menstruating	Cnfidence in handling sanitary materials
	Famiy engagement										% of parents who have spoken to their children about menstruation					Number of parents who received parenting/caregiver training		% of parents who have spoken to their children about menstruation
	Social norms/other																	Govt / Public‐Private Partnership spending on mass media promotion of good menstrual hygiene management	Raising MHM issues with male employers, such as the need for additional time to access toilet facilities.													% of girls who feel that periods interfere with their daily activities (limited mobility, restricted from sports, difficulty concentrating in class, difficulty attending class, avoid family members)	Mobility		Coping mechanisms and behavioral adaptations					Quality of life using PEDSQL; Cost-effectiveness of interventions from the societal, including girls’ perspective	Quality of life using EuroQoL and PEDSQL; Cost-effectiveness of interventions from the societal, including girls’ perspective; Community violence questions - available on request				Impact of menstruation on daily living activities		Practices related to menstruation
Indicators (Gender)								% or # men and women with improved thinking on gender equality			Equal promotion rates of girls and boys into upper primary and secondary grades					# of youth with increased knowledge of gender norms and gender equality					Gender-based violence in schools	Gender equality empowering all women and girls							MHM education for girls				Increased levels of empowerment/gender equality			Gender norms
																# of community members with increased knowledge of gender norms and gender equality																	Gender equitable norms
																# of community members with increased knowledge of youth-centered and girl-focused programming & its importance										_		_	_								_				_				_	_	_		_
																			_									_	_								_								_				_
																	_		_									_	_								_								_				_
																	_		_									_	_								_								_				_
																												_	_								_								_				_
																																					_		_
																																					_		_
																																					_		_
																																					_		_
																																					_		_
																																					_		_
																																					_
																																					_
																																					_
																																					_
																																					_
																																				ever had sex
[truncated: 10 more columns]

## Sheet: Global Measures
Supplemental Materials: Indicator Compilation from the Monitoring Menstrual Health and Hygiene Meeting, Geneva, 2019
Suggested Citation: Global, National and Study Measures Compiled by Aja Weston and Scientific Technical Advisory Group for Monitoring Menstrual Health and Hygiene Meeting, Geneva, 2019.
Global Indicators
Title		Monitoring MHM Programs Beyond School Attendance (Columbia Univ)	Revisions to the DHS Model Questionnaires, Optional Modules, and Biomarkers for DHS-8 (2018-2023) (DHS)	MICS6 Indicator List: Indicators and Definitions 2 January 2019 (UNICEF)	Drinking water, sanitation and hygiene in schools: Global baseline report 2018 (page 50) (WHO/UNICEF JMP)	Core questions and indicators for monitoring WASH in Schools in the SDGs August 2018 (WHO/UNICEF JMP)	MHM Indicators PMA2020: Burkina Faso, Uganda, Ethiopia, Indonesia, Rajasthan, Kenya, Ghana, Kinshasa, DRC, Niger, Nigeria	Suggested Indicators for MHM programming (Plan In't)	Calling on all member states and stakeholders engaged in the indicator process for the SDGs of 2030 to add MHM (Women's Major Group)	A Toolkit for Integrating MHM into Humanitarian Response (Columbia Univ & IRC)	Menstrual Hygiene Management: Operational Guidelines (Save the Children)	Menstrual Related: School Participation, Stress and Self-Efficacy (Save the Children)	Advancing WinS Monitoring report and JMP (p. 25)	WASH in Schols Monitoring Package p. 42 (UNICEF)	Afripads	Huru International	Hygiene improvement Project: 6-year USAID-funded program (FHI 360, 2004-2010)	Background Paper on Measuring WASH and Food Hygiene Practices – Definition of Goals to be Tackled Post 2015 by the Joint Monitoring Programme (Proposed MHM Indicators, p. 65, London Sch)	WASH @ Work: A Self Training Handbook (International Labour Office)	National Guidelines WASH in Schools: Three Star Approach (DepEd)	WASH in Schools for Girls: Voices from the field Advocacy and capacity building for menstrual hygiene management through WASH in schools programmes (UNICEF)	WASH in Schools for Girls E-Course: Increasing national capacity to conduct research on menstrual hygiene management in schools (MHM-related goals included in the SDGs) (Emory Univ, UNICEF)	Strategy for Water, Sanitation and Hygiene 2016-2030 (UNICEF)
Source --------- Sector | Domains		https://waterinstitute.unc.edu/files/2018/11/04_SE05_Monitoring_MHM_Beyong_Attendance.pdf	Template for requests not public: https://dhsprogram.com/what-we-do/survey-types/dhs-questionnaires.cfm	http://mics.unicef.org/tools	https://data.unicef.org/wp-content/uploads/2018/08/JMP-WASH-in-Schools-WEB.pdf	https://www.google.com/url?sa=t&rct=j&q=&esrc=s&source=web&cd=3&ved=2ahUKEwjL8pDI_9rgAhVNnlkKHeadBTYQFjACegQICBAC&url=https%3A%2F%2Fwashdata.org%2Ffile%2F127%2Fdownload&usg=AOvVaw3HRul81mz6sQiSmO-C4eNS	https://www.pma2020.org/mhm-briefs	https://www.communityledtotalsanitation.org/sites/communityledtotalsanitation.org/files/Plan_MHM_Suggested_indicators_September2015.pdf	http://www.womenmajorgroup.org/wp-content/uploads/2015/09/SDG-Indicators-Menstrual-Hygiene-and-WASH-Schools-1.pdf	https://reliefweb.int/sites/reliefweb.int/files/resources/mhm-emergencies-toolkit-full_0.pdf	https://www.savethechildren.org/content/dam/global/reports/health-and-nutrition/mens-hyg-mgmt-guide.pdf	https://www.dropbox.com/sh/u6sqaefyn4ukquw/AABazb1DAnHagbVqy8onmSK_a?dl=0&preview=5.+Making+the+case+for+MHM+in+Schools+-+measuring+program+success.pdf	https://washmatters.wateraid.org/sites/g/files/jkxoof256/files/WA_MHM_SYNTHESIS.pdf	https://www.unicef.org/wash/schools/files/wash_in_schools_monitoringpackage_.pdf	https://www.grandchallenges.ca/grantee-stars/0447-01/	https://www.guidestar.org/profile/27-0791036	http://hip.fhi360.org/page/107.html	https://blogs.lshtm.ac.uk/envhealthgroup/files/2015/06/Hygiene-background-paper-19_Jun_12.compressed.pdf	http://www.ilo.org/global/docs/WCMS_535058/lang--en/index.htm	http://www.fitforschool.international/wp-content/ezdocs/TSA_WinS_DepEd_Brochure_+_Memorandum_30-10-2017.pdf	https://www.unicef.org/wash/schools/files/WinS4Girls_-_Voices_from_the_field.pdf	http://www.ungei.org/resources/files/WinS4Girls-_Distance_Learning_Coursebook-Web_Version.pdf	https://www.unicef.org/wash/files/UNICEF_Strategy_for_WASH_2016-2030.pdf
Indicators (WASH)	Separate Toilets/Latrines	# of toilets/latrines separate for girls and boys; Private toilets				Proportion of schools with improved toilets which are single-sex			% of schools with pupils using safely managed sanitation services with separate toilets for females and males including MHM		% of schools serving any girls >10 years of age with sufficient gender appropriate latrines (reserved for girls that provide privacy, water, soap & disposal for absorbents)			Separate toilet facilities for girls and boys, Individual, lockable toilet compartments for girls
	Clean Toilets/Latrines	Cleanliness of toilets			Clean toilets	Cleanliness of toilets; Operation ad maintenance of toilets
	Access to Toilets/Latrines	Accessibility and location of toilets; When students are allowed to use toilets				Students per toilet ratio; Proportion of schools with improved toilets													Access to separate toilet facilities that are accessible for all women and taking into account disabled female workers
	Toilet/Latrine Lighting	Functional lighting in toilets				Functional lighting in toilets													Toilets have appropriate lighting for changing menstrual materials.
	Handwashing	# of handwashing facilities with both soap and water currently available; # of handwashing facilities at the school				Group handwashing								Individual, lockable toilet compartments for girls									Proportion of population using safely managed sanitation services, including handwashing facility with soap and water
	Soap & Water Access/Use	Bathing spaces in boarding schools; Soap and water near toilet			Soap and water near tolets	Handwashing facilities with soap and water at school; handwashing facilities with soap but no water				Proportion of female toilet cubicles/stances at schools with access to water and soap.			Water and soap availability in the girls' toilet cubicles for MHM									Availability and sustainable use of water and sanitation for all
	Adequate WASH Access			Proportion off individuals with sanitation accessibility and privacy	Disposal/incineration facilities														Access to washing facilities accessible for all women
	Privacy	Private washing facilities	Proportion of women with a private place to wash and change while at home and using reusable or non-reusable materials during last menstruation.		Private washing facilities; Private toilets	Space to change materials in privacy as often as needed; Private facilities													Toilets that are safely located and private, including locks inside the toilet doors; Privacy in toilet and washing facilities	Secure, private and comfortable rest space/changing room for MHM
	Open defecation			Open defecation	Proportion of population that does open defecation
	Disposal	Disposal bin with lid on toilets; disposal/incineration facilities			Disposal bin with lid in toiets	Safe and convenient facilities to dispose of used materials; excreta management systems	Disposal of menstrual materials (toilet/latrine, waste bin, burn, bush/other)			Proportion of institutions (schools, protection spaces, clinics) w/ functional disposal mechanism for MHM; Women/girls aged 12-49 years comfortable disposing MHM with the available methods.	% of schools w private disposal/incineration facilities, % of girls & boys aged 9-16 that know how to dispose of MH; % of girls properly disposing of MH; locally relevant policy that promotes good MHM in school		Disposal mechanisms for menstrual hygiene waste at the school	Private disposal/incineration facilities for disposable napkins			% of female clients reporting hygienic disposal of soiled feminine hygiene products		Facilities for the disposal of used menstrual materials (e.g. waste bin with a lid and place for emptying bin, attached incinerator); Facilities for disposing of sanitary pads or menstrual cloths
	MHM practices						Main location used for MHM (Backyard/none/other, sleeping area, main household sanitation facility, other sanitation facilities at home, sanitation facilities at school, work or public facilities)	% or # of women and girls with improved MHM practices, % or # of men and boys with improved MHM practices	% of people using safely managed sanitation services including MHM in working and learning environments/institutions
	Adequate MHM facility			% of women age 15-49 years reporting menstruating in the last 12 months & using MH materials w/ a private place to wash & change while at home		MHM facilities accessible to all users	Safety, cleanliness, and privacy of MHM location (clean, private, safe, able to be locked, soap and water)			Proportion of sanitation facilities (toilets/bathing spaces) which incorporate the female friendly minimum requirements								% of schools (serving any girls aged > 10 years) with sufficient gender appropriate latrines			Increasing access to clean and gender-segregated toilets that provide adequate privacy
	Wash/reuse of MHM materials						Washing, reuse and drying of materials				of girls who report hygienically washing and drying reusable menstrual cloth						% of caregivers reporting appropriate washing of soiled rags used for client menstrual hygiene
	Washing facilities for materials													Private washing facilities for cloth napkins (such as a tap and basin inside a lockable toilet stall)
	MHM materials use	Hygiene materials used					Types of menstrual materials used (sanitary pads, cloths, cotton wool, other materials e.g. tampons, toilet paper, foam, natural materials)	% or # of women and girls using affordable and hygienic sanitary pads
	MHM materials availability/access	Sanitary pads available		Proportion of women with appropriate materials	Sanitary pads available	Access to MHM materials				Proportion of schools serving any girls older than 10 years of age that provide contingency MHM materials			MHM material availability at the school	Napkin distribution program for girls	Reach girls and women with menstrual kits	Reusable pads distributions and menstruation education; # of Huru re-usable sanitary pads produced; # of girls who received Huru kits with reusable sanitary pads		% disabled people and poorest quintile that have access to affordable/adequate MHM; % of women w locally available/affordable products ; % of health centers offering them; % of shops/pharms stocking them	Access to appropriate sanitary materials	Accessibility of sanitary pads in schools
	Frequency of material change																	% of women reporting that they are able to change their ‘material’ at least 1x/day (either new disposable or newly washed (w soap?) and dried pad / cup)
	MHM Information																			Information on proper disposal of sanitary pads in the girls toilet
	MHM Knowledge/Attitudes							% or # of respondents (e.g. girls, boys, women, men, teachers) with improved knowledge and attitudes of MHM			% of girls and boys aged nine to 16 that know how to hygienically manage menses				Improve knowledge, attitudes and practices around menstrual hygiene management
	WASH Knowledge/Practice					Hygiene education												Locally relevant policy that promotes good MHM; Existence of monitoring of policies implementation by independent body; % of national institution with physical access to policy document / able to answer basic set of questions on policy; % of gov'ts who have in place fiscal policies that encourage MHM; % of national institutions able to clearly demonstrate implementation of policy; Policy governed…
	MHM in policies							MHM clearly defined and articulated in national WASH, Health and Education policies			% of governments who have in place fiscal policies that encourage MHM (e.g. removal of VAT on menstrual hygiene products); Increase in MHM policies; % of relevant national institutions able to clearly demonstrate implementation of policy; Existence of monitoring of policies implementation by independent body (e.g. health / education inspectorate)
	Other	Solid waste management						% or # of institutional and public WASH facilities (e.g. schools, health centers) constructed with consideration for MHM					Bathing areas at the school						Opportunities for MHM when traveling for work, or working far away from toilet facilities	Availability of DepEd approved IEC materials on MHM for teachers and students
Indicators (SRH)	Infection (STIs, RTIs)																		Risk of infection from not managing menstruation appropriately
	Anemia
	Nutritional Deficiency
	Sexual Experiences
	Trained Healthworkers														Trained intermediaries/providers with improved knowledge, attitudes and practices in menstrual hygiene management (MHM)			% of health workers who can answer a basic set of questions regarding MHM
	Health Services/Referral															#r of youth referred to outside health services (such as adolescent-friendly health service HIV testing services, and post-violence care)		% of health centers (of all types) teaching good MHM in their reproductive health clinics
	Increased SRH Knowledge															Number of youth with increased knowledge of sexual and reproductive health and HIV prevention		% of women who recall receiving some information regarding MHM
	Other															Number of local youth facilitators trained in menstrual and reproductive health programming		Menstrual hygiene advice is available in all relevant local languages
Indicators (Education)	Absenteeism/ Attendence							% improvement in attendance at school of girls during menstruation			Reduced menstruation-related absenteeism					Number of girls who reported reduced number of school days missed due to lack of sanitary pads					School absenteeism; Girls' school attendance
	Repetition
	Retention																				Schools retention
	Engagement										% of girls that report increased participation in the classroom during menses.	% of girls that report increased school participation during menses									Reduced participation, School distraction
	Performance										% of girls that report increased concentration in the classroom during menses
	Advancement																				Number of girls transitioning to secondary education
	Enrollment
	Graduation
	Reasons for missing class/school
	Drop Out (excluding migration)																				School dropout
	Knowledge										% of girls and boys aged 9-16 that can answer a basic set of MHM questions; % of girls and boys aged 9-16 that can identify that menstruation is a normal biological function of the female body							% of girls aged 10‐16 who can answer a basic set of questions regarding MHM; % of women who can answer a basic set of questions regarding MHM
	Trained Teachers															Number of local school teachers trained in menstrual and reproductive health programming		% of teachers who can answer a basic set of questions regarding MHM			Teachers' understanding of girls' experiences
	Curriculum				MHM education	MHM information				Proportion of adolescent girls (12-19 years of age) who have received education on how to use MHM materials in school settings.	% of schools with MHM in their curriculum		MHM education	Menstrual hygiene education sessions are provided for girls				% of schools with MHM in their curriculum; % and names of countries that include teaching of MHM in their MCH curricula and training programs,
	Other	MHM education									% of girls who received information regarding MHM in school before the onset of menstruation							% of girls who received info regarding MHM in school before the onset of menstruation			Improved learning outcomes for girls	Inclusive and equitable quality education that promotes lifelong learning and opportunities for all
Indicators (Psychosocial Health)	Exclusions/Restrictions	Missed activities during last menstruation: school, work, social activities, cooking food, eating with others, bathing in regular place	Proportion of women who did not participate in social activities, school, or work due to their menstruation in the last 12 months	Percentage of women age 15-49 years reporting menstruating in the last 12 months who did not participate in social activities, school or work due to their last menstruation							% women and girls reporting any restrictions on their freedom during menstruation							% women reporting any restrictions on their freedom during menstruation	Cultural restrictions (such as menstruating women not being able to leave the house) may have an impact on the ability to engage in work-related activities		Social exclusion
	Stigma/Discrimination																				Stigma and discrimination menstruating girls face at school
	Teasing																				Teasing
	Negative Psychological Experiences					Basic information about the menstrual cycle and how to manage it with dignity and without discomfort or fear						% of girls that report decreased menstrual related stress
	Positive Psychological Experiences											% of girls who report increased menstrual related self efficacy				# of girls who demonstrated increased knowledge of menstrual hygiene management and higher self-esteem in regards to menstrual hygiene management.
	Support										Improved community support and social norms for MHM							% women who feel supported by their husbands during menstruation			Supportive teachers
	Understanding										% of men who understand menstruation							% of people (or adolescent girls) who think that menstruation is not a natural occurrence; % of men who understand menstruation
	Comfort									Women/girls aged 12-49 years are comfortable using sanitation facilities for MHM while at school & using sanitation facilities for MHM during the daytime and nighttime
	Famiy engagement										% of parents who have spoken to their children about menstruation					Number of parents who received parenting/caregiver training		% of parents who have spoken to their children about menstruation
	Social norms/other																	Govt / Public‐Private Partnership spending on mass media promotion of good menstrual hygiene management	Raising MHM issues with male employers, such as the need for additional time to access toilet facilities.
Indicators (Gender)								% or # men and women with improved thinking on gender equality			Equal promotion rates of girls and boys into upper primary and secondary grades					# of youth with increased knowledge of gender norms and gender equality					Gender-based violence in schools	Gender equality empowering all women and girls
																# of community members with increased knowledge of gender norms and gender equality
																# of community members with increased knowledge of youth-centered and girl-focused programming & its importance
																			_
																	_		_
																	_		_									_	_								_								_				_
																												_	_								_								_				_
																																					_		_
																																					_		_
																																					_		_
																																					_		_
																																					_		_
																																					_		_
																																					_
																																					_
																																					_
																																					_
																																					_
																																				ever had sex

## Sheet: National Measures
Supplemental Materials: Indicator Compilation from the Monitoring Menstrual Health and Hygiene Meeting, Geneva, 2019
Suggested Citation: Global, National and Study Measures Compiled by Aja Weston and Scientific Technical Advisory Group for Monitoring Menstrual Health and Hygiene Meeting, Geneva, 2019.
National Indicators
Title		Sindh EMIS MHM indicators (UNICEF, Pakistan)	Nepal MICS 2014	India National Family Health Survey (NFHS-4) 2015-2016	Bangladesh National Hygiene Baseline Survey (National Statistic Bureau)	Rwanda ASRHR Country Fact Sheets	Let's Talk About It! Mainstreaming MHM in the Ministry of Education System in Zambia (FHI 360)	Mainstreaming MH in Public Basic Education in the Philippines (UNICEF)	Government Indicator Sindh Education Information Management System (SEIMS) (Pakistan)	Be Girl LIVE Mozambique: Smartcycle Workshop Insights Report (November 2018)	Ritu Programme (Bangladesh)	Kenya Indicators (MHM Framework Draft April 2017)	WASH in Schools Empowers Girls’ Education in Masbate Province and Metro Manila, Philippines (Save the Children, Plan In't, Emory Univ, UNICEF)
Source --------- Sector | Domains		http://washinschoolsmapping.com/wengine/wp-content/uploads/2015/10/pakistan_Klawitter.pdf	https://mics-surveys-prod.s3.amazonaws.com/MICS5/South%20Asia/Nepal/2014/Final/Nepal%202014%20MICS_English.pdf	http://rchiips.org/nfhs/NFHS-4Reports/India.pdf	https://assets.publishing.service.gov.uk/media/57a08990e5274a31e0000152/Research_Brief__Bangladesh-National-Hygiene-Baseline-Survey_Feb2015.pdf	Rwanda_ASRH Country Fact Sheet 11.05.2018 PDF from WHO	https://www.unicef.org/wash/schools/files/2.5_Fry.pdf	https://www.google.com/url?sa=t&rct=j&q=&esrc=s&source=web&cd=16&ved=2ahUKEwjch6a_2trgAhWPNd8KHe5AC4UQFjAPegQIAxAC&url=http%3A%2F%2Fwww.schoolsandhealth.org%2FShared%2520Documents%2FMainstreaming%2520MHM%2520in%2520schools_Philippines_UNICEF_FRESH%2520webinar%2520May%25202017.pdf&usg=AOvVaw2ULEWBsdZiAnrzqMIFZrt1	Not public: extract from Government indicator Sindh Education Information Management System (SEIMS)	www.BeGirl.org	http://menstrualhygieneday.org/wp-content/uploads/2017/12/Simavi_Final-baseline-report_Ritu_BGL_2017.pdf	Private source	https://www.unicef.org/wash/schools/files/Philippines_MHM_Booklet_DM_15__Nov_1010_Single-_Philippines.pdf
Indicators (WASH)	Separate Toilets/Latrines				Schools with separate improved latrine for girls/household with improve latrine		Separate bathroom for girls		# of separate washroom for girls		single-sex toilets	% of institutions with separate/ gender specific changing/cleaning rooms and disposal facilities	# of schools with latrines segregated by gender
	Clean Toilets/Latrines								Clean without fecal matter inside the latrine/on walls/on floor; Someone is responsible for cleaning the washrooms				Facility maintenance
	Access to Toilets/Latrines						Bathrooms with water		# of functional washrooms & non functional washrooms; Washrooms have easy access to physically challenged persons (including blind)				Mean pupil-to-latrine ratio in schools; # of schools with latrines; # of toilets fit for use; Facility access
	Toilet/Latrine Lighting
	Handwashing												# of schools with hand-washing facilities; Location and consistently functioning hand-washing facilities
	Soap & Water Access/Use									Access to water	Soap in the toilet	% of institutions providing safe, adequate water and soap; % of girls/ women with access to safe, adequate water and soap
	Adequate WASH Access				Schools with improved latrine with soap and water available/household with improved latrine with soap and water available								WASH conditions; use of WASH facilitis
	Privacy				Schools with un-locked and clean separate improved latrine for girls; Private place to change menstruation cloth at home				Availability of proper lock systems for washroom doors; Students are able to lock the door from inside				# of schools with functional locks inside girls' latrines; # of schools with a private place to bathe/wash; Facility privacy
	Open defecation											DISPOSAL: % vol MH waste safely disposed; % MH waste converted to env't products; % vol of MH waste in Kenya OR in solid waste; # CHV’s in past month who visited inst'ns to observe sanitary bins for MH; % sanitary bins available/in use; % ladies directly and indirectly disposing of MH waste; % households w/ segregated waste programs OR access to collection services; % nstitutions w/ correct mech'…
	Disposal				Disposed menstrual cloth at school: in the open, inside latrine pan, hid inside classroom, don't change at school; Disposal mechanism for sanitary pad/used cloth at school		Access to disposal for soiled sanitary towels		Disposal for sanitary pad/napkin		Bin in the toilet		# of schools with trash bins inside girls' latrines; Disposal system for used absorbent materials
	MHM practices
	Adequate MHM facility									Percentage of girls having a place at school where they feel comfortable changing their menstruation products	Access to better MH facilities	% of girls/ women with access to changing/ cleaning rooms and disposal facilities; % of Institution providing facilities
	Wash/reuse of MHM materials				Washed cloth w soap, improved water for repeated use; How to dry the menstrual cloth for repeated use; Washed cloth w soap, improved water & dried in sunlight for repeated use; Stored menstrual cloth for repeated use
	Washing facilities for materials												# of schools with private facilities to wash menstrual cloths
	MHM materials use	Type of material used		# of women who use locally prepared napkins, sanitary napkins, or tampons during their menstrual period (women age 15-24)	Materials used during menstruation (cloth vs. pad) while at school; Materials used during menstruation while NOT at school	Types of menstrual product materials used among girls, 10-19 (%) : Sanitary pads, cloths, cotton wool, other				Percentage of girls reporting satisfaction with product they currently use	Type of sanitary product used at hoe and at school	% of menstruating girls and women using reusable /biodegradable options
	MHM materials availability/access	Able to afford protective materials; Availability of protective materials			School had hygiene kit (Dettol, rag/cotton, soap) for use during menstruation		School provides sanitary towels	Access to sanitary pads		How do girls get the items they use for period protection?*		% of institutions which have/ provide sustainable access to safe and hygienic menstrual products; % of girls/ women with sustainable access to safe and hygienic menstrual product – QUARTERLY or MONTHLY	# of schools with sanitary pads available for cases of emergency; # of schools with sanitary pads available on a daily basis; Access to preferred materials; availability and cost of MHM supplies
	Frequency of material change				Median number of menstrual cloths changed per day
	MHM Information											#/proportion of ppl who have access to factual MHM info; Proportion of girls with factual info before menarche; %/# of ppl w/ disability who have received MHM info; # of appropriate MHM info platforms available
	MHM Knowledge/Attitudes	Knowledge about menstrual hygiene								Attitudes towards menstruation/menstrual cycle knowledge; Boys attitudes towards menstruation			Practical knowledge about MHM; Attitudes and beliefs about MHM
	WASH Knowledge/Practice
	MHM in policies											# of established mechanisms for MHM mainstreaming & cross-sectoral engagement at: National, County, Sub-county up to village level; % of collected waste correctly disposed of as per the Ministry of Health policy & strategy;
	Other											# % of ToTs & Trainers who have completed all of the MHM ToT course modules & passed the post-test knowledge survey at the end of course; # % of trainees who have received the training & passed the post test	# of schools with functional water source at time of visit
Indicators (SRH)	Infection (STIs, RTIs)												Infection
	Anemia												Anemia
	Nutritional Deficiency												Nutritional deficiency
	Sexual Experiences
	Trained Healthworkers
	Health Services/Referral											% of institutions who have mainstreamed MHM practices/sensitive QUARTERLY MHM guidelines institutes (health facilities, other)
	Increased SRH Knowledge
	Other				Health problems faced during the time of menstruation in the last 6 months						Reduced incidences of sel-reported vaginal rashes	Number of CHV in past MONTH who talked to at least ?10 girls and women in their community about good menstrual hygiene management	Biological factors: Age, intensity of menstruation, cycle (Severity of pain, including headaches and cramps, and influence on behavior and school experience; intensity of flow and ability to manage menstruation in school setting; weakness, inability to concentrate, fatigue)
Indicators (Education)	Absenteeism/ Attendence				Girls attended school during menstruation; Students missed school during menstruation in last 6 months; Median number of days per menstrual cycle that adolescent school girls reported missing school					Percentage of girls reported having missed school because of menstruation; Percentage of girls who reported missing school were absent at least ONE DAY A MONTH because of menstruation.	School attendance		Absenteeism
	Repetition
	Retention
	Engagement												Impaired concentration, Reduced participation
	Performance				Adolescent school girls think menstrual problems interfere with school performance						Increased school performance		Distraction in school
	Advancement
	Enrollment
	Graduation
	Reasons for missing class/school									Reasons given for difficulty attending school or concentrating in class during menstruation
	Drop Out (excluding migration)	School dropout during menstruation	_								Reduced drop-out rate (due to reasons of marriage and pregnancy)
	Knowledge									Percentage of boys who know what menstruation is			Biological knowledge about menstrual hygiene
	Trained Teachers												# of schools where teachers report providing menstruation education; availability of resources and support for WASH teachers' role in educating girls
	Curriculum				Menstrual hygiene education sessions provided for girls at school							% schools who have mainstreamed MHM in the curriculum	Puberty education for boys, Menstruation education in the school setting
	Other									Girls knowledge about menstruation when first got period			perceptions of school envrionment
Indicators (Psychosocial Health)	Exclusions/Restrictions				Forbidden activities during menstruation: religious vs. non-religious activities						Socail taboos and norms (restrictions) surrounding menstruation	% of socially excluded/ vulnerable girls/women
	Stigma/Discrimination
	Teasing									% of boys who have seen a girl get teased because she was on her period
	Negative Psychological Experiences		Percentage or number of women aged 15-49 years who experiences various types of discrimination during menstruation. Discrimination definition: A) live in different house B) Different room of same house C) Animal shed D) Eat different food E) Bathe in separate place F) Absent from school/work G) Avoid social gatherings								Shame, external humiliation
	Positive Psychological Experiences										Empowerment and agency; psychological wellbeing	% of girls/ women who declare self-efficacy for MHM	self-efficacy regarding menstruation
	Support				People/source with whom respondents ever discussed or heard about menstruation issues							# of MHM champions engaging/actively participating in MHM activities	Access to support from teachers in school
	Understanding				Knew/heard about menstruation at menarche; Ever heard about menstruation before first menstruation								Misinformation and inaccurate guidance about behaviors during menstruation; Accurate practical guidance for effective management
	Comfort									How girls feel talking about menstruation; Boys comfort interacting with a friend who is menstruating	Cnfidence in handling sanitary materials
	Famiy engagement
	Social norms/other									% of girls who feel that periods interfere with their daily activities (limited mobility, restricted from sports, difficulty concentrating in class, difficulty attending class, avoid family members)	Mobility		Coping mechanisms and behavioral adaptations
Indicators (Gender)							MHM education for girls				Increased levels of empowerment/gender equality
											Gender equitable norms
				_		_	_
						_	_
						_	_
						_	_
						_	_

## Sheet: Study Measures
Supplemental Materials: Indicator Compilation from the Monitoring Menstrual Health and Hygiene Meeting, Geneva, 2019
Suggested Citation: Global, National and Study Measures Compiled by Aja Weston and Scientific Technical Advisory Group for Monitoring Menstrual Health and Hygiene Meeting, Geneva, 2019.
Study Indicators
Title		NIA Study protocol Baseline & Endline Survey (ZanaAfrica & PopCouncil)	Sanitary Pad Interventions for Girls’ Education in Ghana: A Pilot Study (Oxford)	Menstruation and Education in Nepal (Univ of Chicago, Univ of Michigan)	Handwashing for menstrual hygiene management among primary schoolgirls in rural western Kenya (Dep of In'l Dev)	Menstrual cups and sanitary pads to reduce school attrition, and sexually transmitted and reproductive tract infections: a cluster randomised controlled feasibility study in rural Western Kenya. (Liverpool/Kemri) [NOTE: This covers sub-studies/papers on safety, viability, WASH, compliance, etc]	Menstrual cups and cash transfer to reduce sexual and reproductive harm and school dropout in adolescent schoolgirls: protocol of a cluster-randomised controlled trial in western Kenya	Menstrual Needs and Associations with Sexual and Reproductive Risks in Rural Kenyan Females: A Cross-Sectional Behavioral Survey Linked with HIV Prevalence	Assessing the impact of a school-based water treatment, hygiene and sanitation programme on pupil absence in Nyanza Province, Kenya: a cluster-randomized trial. (Emory Univ)	Menstrual health and school absenteeism among adolescent girls in Uganda (MENISCUS): a feasibility study (London Sch/MRC)	Does Menstrual Hygiene Matter: Investigating the Impact of a Menstrual Hygiene Program (Reusable Sanitary Pad and Menstrual Health Education) on Rural Ugandan Girls’ School Absenteeism (Irise Int'l)	An exploratory study into Menstrual Hygiene Management amongst rural, primary schoolgirls in Uganda: what implications does menstrual related absenteeism have for future interventions? (Irise Int'l)	Menstrual hygiene management among Bangladeshi adolescent schoolgirls and risk factors affecting school absence: results from a cross-sectional survey (WaterAid Bangladesh)	Measuring the prevalence and impact of poor menstrual hygiene management: a quantitative survey of schoolgirls in rural Uganda (DFID-ESRC Economic and Social Research Council)	A cluster-randomized trial assessing the impact of school water, sanitation, and hygiene improvements on pupil enrollment and gender parity in enrollment (Emory Univ, CARE USA)	Puberty and menstruation knowledge among young adolescents in low- and middle-income countries: a scoping review (GAGE, UK Aid, UK DFID)	The Relationship between Household Sanitation and Women's Experience of Menstrual Hygiene: Findings from a Cross-Sectional Survey in Kaduna State, Nigeria (PMA2020)	A Systematic Review of the Health and Social Effects of Menstrual Hygiene Management. (London Sch)	Do Menstrual Hygiene Management Interventions Improve Education and Psychosocial Outcomes for Women and Girls in Low and Middle Income Countries? A Systematic Review	Menstrual hygiene management among adolescent girls in India: A systematic review and meta-analysis	Systematic review of menstrual hygiene management requirements, its barriers and strategies for disabled people	Quality of public school toilets and the frequency of changing sanitary napkins among students in public secondary schools in the City of Manila, Philippines	The association between women's sanitation experiences and mental health: A cross-sectional study in Rural, Odisha India.	Assessing the impact of a school‐based latrine cleaning and handwashing program on pupil absence in N yanza P rovince, K enya: a cluster‐randomized trial.	Menstrual Hygiene Practices, WASH Access and the Risk of Urogenital Infection in Women from Odisha, India
Source --------- Sector | Domains		Muthengi, E., & Austrian, K. (2018). Cluster randomized evaluation of the Nia Project: Study protocol. Reproductive Health, 15(1). doi:10.1186/s12978-018-0586-4	Montgomery, P., Ryus, C. R., Dolan, C. S., Dopson, S., & Scott, L. M. (2012). Sanitary Pad Interventions for Girls Education in Ghana: A Pilot Study. PLoS ONE, 7(10), 1-7. doi:10.1371/journal.pone.0048274	Oster, E., & Thornton, R. (2009). Menstruation and Education in Nepal. The National Bureau of Economic Research. doi:10.3386/w14853	Nyothach, E., Alexander, K. T., Oduor, C., Mason, L., Oruko, K., Odhiambo, F. O., . . . Phillips-Howard, P. A. (2015). Handwashing for menstrual hygiene management among primary schoolgirls in rural western Kenya. Waterlines, 34(4), 279-295. doi:10.3362/1756-3488.2015.027	Phillips-Howard, P. A., Nyothach, E., Kuile, F. O., Omoto, J., Wang, D., Zeh, C., . . . Laserson, K. F. (2016). Menstrual cups and sanitary pads to reduce school attrition, and sexually transmitted and reproductive tract infections: A cluster randomised controlled feasibility study in rural Western Kenya. BMJ Open, 6(11), 1-11. doi:10.1136/bmjopen-2016-013229	Garazi Zulaika, Daniel Kwaro, Elizabeth Nyothach, Duolao Wang, Emily Zielinski-Gutierrez Linda Mason, Alie Eleveld, Tao Chen, Emily Kerubo, Annemieke van Eijk, Cheryl Pace, David Obor, Jane Juma, Boaz Oyaro, Louis Niessen, Godfrey Bigogo, Isaac Ngere, Carl Henry, Maxwell Majiwa, Clayton O. Onyango, Feiko O. ter Kuile, Penelope A. Phillips-Howard. (2019). Menstrual cups and cash transfer to reduce…	Phillips-Howard, P. A., Otieno, G., Burmen, B., Otieno, F., Odongo, F., Odour, C., . . . Laserson, K. F. (2015). Menstrual Needs and Associations with Sexual and Reproductive Risks in Rural Kenyan Females: A Cross-Sectional Behavioral Survey Linked with HIV Prevalence. Journal of Womens Health, 24(10), 801-811. doi:10.1089/jwh.2014.5031	Freeman, M. C., Greene, L. E., Dreibelbis, R., Saboori, S., Muga, R., Brumback, B., & Rheingans, R. (2011). Assessing the impact of a school-based water treatment, hygiene and sanitation programme on pupil absence in Nyanza Province, Kenya: A cluster-randomized trial. Tropical Medicine & International Health. doi:10.1111/j.1365-3156.2011.02927.x	Miiro, G., Rutakumwa, R., Nakiyingi-Miiro, J., Nakuya, K., Musoke, S., Namakula, J., . . . Weiss, H. A. (2018). Menstrual health and school absenteeism among adolescent girls in Uganda (MENISCUS): A feasibility study. BMC Womens Health, 18(1). doi:10.1186/s12905-017-0502-z	Emily Wilson, Calum Smith, Steven Julious, Laura Flight, Josie Reynolds. (2019). Does Menstrual Hygiene Matter: Investigating the Impact of a Menstrual Hygiene Program (Reusable Sanitary Pad and Menstrual Health Education) on Rural Ugandan Girls’ School Absenteeism	Preswich, G. (n.d.). An exploratory study into Menstrual Hygiene Management amongstrural, primary schoolgirls in Uganda: What implications does menstrual related absenteeism have for future interventions? 1-37. Retrieved February 28, 2019, from http://www.irise.org.uk/uploads/4/1/2/1/41215619/prestwich_georgina_dissertation.pdf	Alam, M., Luby, S. P., Halder, A. K., Islam, K., Opel, A., Shoab, A. K., . . . Unicomb, L. (2017). Menstrual hygiene management among Bangladeshi adolescent schoolgirls and risk factors affecting school absence: Results from a cross-sectional survey. BMJ Open, 7(7). doi:10.1136/bmjopen-2016-015508	Hennegan, J., Dolan, C., Wu, M., Scott, L., & Montgomery, P. (2016). Measuring the prevalence and impact of poor menstrual hygiene management: A quantitative survey of schoolgirls in rural Uganda. BMJ Open, 6(12). doi:10.1136/bmjopen-2016-012596	Garn, J. V., Greene, L. E., Dreibelbis, R., Saboori, S., Rheingans, R. D., & Freeman, M. C. (2013). A cluster-randomized trial assessing the impact of school water, sanitation and hygiene improvements on pupil enrolment and gender parity in enrolment. Journal of Water, Sanitation and Hygiene for Development, 3(4), 592-601. doi:10.2166/washdev.2013.217	Coast, E., Lattof, S. R., & Strong, J. (2019). Puberty and menstruation knowledge among young adolescents in low- and middle-income countries: A scoping review. International Journal of Public Health. doi:10.1007/s00038-019-01209-0	Hennegan, J., Zimmerman, L., Shannon, A., Exum, N., Olaolorun, F., Omoluabi, E., & Schwab, K. (2018). The Relationship between Household Sanitation and Women’s Experience of Menstrual Hygiene: Findings from a Cross-Sectional Survey in Kaduna State, Nigeria. International Journal of Environmental Research and Public Health, 15(5), 905. doi:10.3390/ijerph15050905	Sumpter, C., & Torondel, B. (2013). A Systematic Review of the Health and Social Effects of Menstrual Hygiene Management. PLoS ONE, 8(4). doi:10.1371/journal.pone.0062004	Hennegan, J., & Montgomery, P. (2016). Do Menstrual Hygiene Management Interventions Improve Education and Psychosocial Outcomes for Women and Girls in Low and Middle Income Countries? A Systematic Review. Plos One, 11(2). doi:10.1371/journal.pone.0146985	Eijk, A. M., Sivakami, M., Thakkar, M. B., Bauman, A., Laserson, K. F., Coates, S., & Phillips-Howard, P. A. (2016). Menstrual hygiene management among adolescent girls in India: A systematic review and meta-analysis. BMJ Open, 6(3). doi:10.1136/bmjopen-2015-010290	Wilbur, J., Torondel, B., Hameed, S., Mahon, T., & Kuper, H. (2019). Systematic review of menstrual hygiene management requirements, its barriers and strategies for disabled people. Plos One, 14(2). doi:10.1371/journal.pone.0210974	Katsuno, Chikako, Ernesto R. Gregorio, Marian Fe Theresa C. Lomboy, Daisuke Nonaka, Paul Michael R. Hernandez, Crystal Amiel M. Estrada, Jennel Mae T. Pimentel, Rhea Marie Grace C. Bernadas, and Jun Kobayashi. "Quality of public school toilets and the frequency of changing sanitary napkins among students in public secondary schools in the City of Manila, Philippines." Tropical medicine and health…	Caruso, B. A., Cooper, H. L., Haardörfer, R., Yount, K. M., Routray, P., Torondel, B., & Clasen, T. (2018). The association between women's sanitation experiences and mental health: A cross-sectional study in Rural, Odisha India. SSM-population health, 5, 257-266.	Caruso, B. A., Freeman, M. C., Garn, J. V., Dreibelbis, R., Saboori, S., Muga, R., & Rheingans, R. (2014). Assessing the impact of a school‐based latrine cleaning and handwashing program on pupil absence in N yanza P rovince, K enya: a cluster‐randomized trial. Tropical medicine & international health, 19(10), 1185-1197.	Das, P., Baker, K. K., Dutta, A., Swain, T., Sahoo, S., Das, B. S., ... & Mishra, P. R. (2015). Menstrual hygiene practices, WASH access and the risk of urogenital infection in women from Odisha, India. PloS one, 10(6), e0130777.
Indicators (WASH)	Separate Toilets/Latrines					Presence of privacy wall between boys and girls laterines in a school	Presence of privacy wall between boys and girls laterines in a school
	Clean Toilets/Latrines					Level (scale) of cleanliness of latrines in school	Level (scale) of cleanliness of latrines in school																	Five latrine conditions were assessed and rated from 0 (absence) to 2 (strong presence): presence of faeces, urine, flies, smell and mud.
	Access to Toilets/Latrines	# of toilets				Number of toilets locked that cannot be used by girls	Number of toilets locked that cannot be used by girls		improvements in WASH facility access	Number of toilets/latrines in schools											Sanitation facilities including for solid waste management; Availability or affordable		Access to latrine
	Toilet/Latrine Lighting
	Handwashing				Proportion of girls washing hands before and after changing menstrual product; Frequency of using soap when handwashing	Proportion of girls washing hands before and after changing menstrual product
	Soap & Water Access/Use				Use of soap; Availability of WASH	Was soap present on the day of unannounced observational visit; Was water available on the day of unannounced observational visit	Was soap present on the day of unannounced observational visit; (ii) was water available on the day of unannounced observational visit		School WASH characteristics	Number of toilets/latrines with soap			Schools having soap and water at handwashing location	Washing the body with soap and water							Access to water
	Adequate WASH Access	What is used at school to wash/clean off blood				What is the pupil/latrine ratio; What proportion of girls state soap available for washing hands; What proportion of girls state water available for washing hands	What is the pupil/latrine ratio;																Access to private water source
	Privacy	Privacy of facility to change pads								Number of toilets/latrines with locks				Privacy for managing menstruation
	Open defecation
	Disposal	Disposal of dirty pads/materials				Is there a disposal bin for menstrual waste				Number of toilets/latrines with Disposable protection				Adequate disposal						Disposal
	MHM practices	Methods used to handle yourself during period				What sanitary material did you use for your last period; Did you leak blood during your last period when at school, if yes, what did you do	(i) what sanitary material did you use for your last period;							Frequency of absorbent change		Menstrual hygiene practices				Hygiene	Ability to manage MH
	Adequate MHM facility					Combination of above indicators into a WASH / MHM score	combination of above indicators into a WASH / MHM score							Prevalence of adequate MHM			Women's selection of location for menstrual management
	Wash/reuse of MHM materials					Proportion of girls who report boiling their menstrual cup at end of menstrual cycle	(i) proportion of girls who report boiling their menstrual cup at end of menstrual cycle			Reusable/washable protection
	Washing facilities for materials																						Acess to enclosed bathing space
	MHM materials use				Use of sanitary pads or traditional items	Pre-intervention: Materials used for period in prior month under intervention - Proportion of girls self-reporting use of cups in previous period; Proportion of cups with cup colour change signifying use; Average # of pads per day used	Pre-intervention: Materials used for period in prior month under intervention - Proportion of girls self-reporting use of cups in previous period; Proportion of cups with cup colour change signifying use; Average # of pads per day used	Proportion of girls and women using cloth, pads, or other materials		Proportion of girl using different type of mesntrual Protection used during last period; Proportion of girls who choose disposable pads for different reasons.		MHM product use								Type of absorbent used	Choice/preference of menstrual management material				Reusable absorbent pad use; Disposable pad use
	MHM materials availability/access	Distribution of pads; Availability of pads in stock; if girl has enough pads to manage period comfortably; Where MHM materials acquired						Proportion of girls & women reporting they sorces their pads from sexual partners; Proportion of girls and women who reported having transactional sex to earn money to buy pads		Propportion of girls with adequate MHM (using described definition) at their last period		Access to disposable sanitary pads		Clean absorbents			Access to menstrual hygiene				Usable and culturally appropriate sanitary protection
	Frequency of material change	How often pad is changed				How frequently did you empty your cup (for each day of period); How often did you change your pad (for each day of period)				Proportion of girls with different frequencies of change protection per 24 hour during last period												“In your last menstrual period, how many times did you change sanitary napkins in school toilets in a day?”
	MHM Information																				Information on menstruation and MHM; Ability to manage menstruation independently
	MHM Knowledge/Attitudes	Girls' attitudes and beliefs about menstruation								Proportion of girls who have learnt about menstruation before their period	Knowledge of menstrual health	Knowledge of MHM	Girls attitude and knowledge about menstruation				Perceptions of different environments for menstrual management		Menstrual knowledge & management		Knowledge about biology of menstruation & MHM; Skills in coping and behavioural adaptions; attitudes
	WASH Knowledge/Practice	Access to sanitation for cleaning during period							Knowledge and practice of WASH												(including pain relief); attitudes, beliefs and feelings about			Latrine use and handwashing behaviour were observed during the 30‐min morning class recess.
	MHM in policies																				menstruation (including sterilisation / long-term contraception); ability to
	Other	Where pad is changed								Proportion of girls who ever had menstrual accident with blood leaking to clothes					Water availability						manage menstruation independently, and support required	Student perceptions of toilet quality, inlcuding:privacy, availability of sanitary bin, perceived toilet bowl cleanliness, perceived smell of the toilet, and availability of hand wash facility Also inlcuded observations			Interventions that ensure women have access to private facilities w water for MHM & that educate women about safer, low-cost MHM materials that could reduce urogenital disease.
Indicators (SRH)	Infection (STIs, RTIs)	Reproductive Health Infections symptoms	_	Gynecological health		Symptom based - proportion of girls reporting specific symptoms associated with different reproductve tract/STIs; Lab confirmed - proportion of girls with lab-confirmed diagnosis of (i) Trichomonas vaginalis, (ii) Chlamydia trachomatis, (iii) Neisseria gonorrhea); (iv) bacterial vaginosis, (v) Candida albicans; other - (i) proportion of girls vaginal colonisation of staph aureus (by intervention)…	HSV-2 incidence; HIV incidence	proportion of girls and women with HIV diagnosis		Proportion of girls reporting symptoms of RTC (back pain, genial skin itching)				Self-reported health outcomes				Prevalence or incidence of RTIs (bacterial vaginosis and vulvo-vaginal candidiasis; Reproductive infections (secondary infertility); Urinary tract infection or symptoms
	Anemia																	Prevalence of Anemia
	Nutritional Deficiency
	Sexual Experiences	Timing of first sex; Experience of unwanted sex;Timing of first pregnancy; Incidence of pregnany; unprotexted sex; unwanted sex; transnational sex				Proportion of girls reporting: ever had sexual intercourse; and/or have you ever been forced/tricked into having sexual intercourse; Proportion of girls by age of sexual debute; Proportion of girls with sexual partners by age-concordancy of partner; Proportion of girls reporting had coersed/transactional sex for sanitary pads / or other goods	Proportion of girls reporting: ever had sexual intercourse; and/or have you ever been forced/tricked into having sexual intercourse; Proportion of girls by age of sexual debute; Proportion of girls 1/ sexual partners by age-concordancy of partner; Proportion of girls reporting had coersed/transactional sex for sanitary pads / or other goods; Proportion of girls used condoms for first sex/last sex	Proportion of girls & owmen who had ever had sexual intercourse; Proportion of girls & women who had used a condem with first patner (most recent partner); Proportion of girls & women who had ever experienced transactional sex; # of life-time sexual partners; Age-concordancy of sexual partners
	Trained Healthworkers
	Health Services/Referral
	Increased SRH Knowledge	Knowledge of menstruation before period; SRHR/ menstrual health knowledge and attitudes														Knolwedge of menstruation; Knowledge of puberty
	Other					Proportion of girls who marry; Proportion of girls who dropout due to marriage; Proportion of girls who have been pregnant; #r of pregnancies; Age at pregnancy; Birth outcome; Proportion of pregnant girls who dropout due to pregnancy	Proportion of girls who marry; Proportion of girls who dropout due to marriage; Proportion of girls who have been pregnant; #r of pregnancies; Age at pregnancy; Birth outcome; Proportion of pregnant girls who dropout due to pregnancy	Proportion of girls & women who had ever been pregnant; # of life-time pregnancies; Proportion of girls & women reporting they were exposed to physical, sexual or emotional violence 'ever', and (iv) in previous 12 months			Knowledge of menstrual health					Source of information about menstruation and puberty						Percieved menstrual flow
Indicators (Education)	Absenteeism/ Attendence	School attendance	School attendance	School attendance		Proportion of girls reporting absence in past month at school; # of days missed in past month; Proportion of girls who miss school during prior month, w/ specification in diary into menstrual/non-mens days; # & proportion of boys & girls not registered as attending in school registers by class/age	Proportion of girls reporting absence in past month at school; # of days missed in past month; Proportion of girls who miss school during prior month, w/ specification in diary into menstrual/non-mens days; # & proportion of boys & girls not registered as attending in school registers by class/age		Pupil reported school absence	School absenteeism (Proportion of girls reporting missing at least 1 day of school due to menstruation in the past month)	Number of days of school missed per month (absenteeism)	Absenteeism	School absence Average number of school absence days in the last three menstrual cycles	School attendance	Absenteeism			School absenteeism	School attendance	School absenteeism				Absence (Using Research team collected registries, Roll was called at each unannounced visit, pupils announced if they were present, and they were marked absent or present.)
	Repetition	girls that ever repeated a grade				Number and proportion of girls repeating grade	Number and proportion of girls repeating grade
	Retention	School retention
	Engagement	School engagement												School engagement					School engagement
	Performance	School performance		Test scores		Grades achieved in prior year's school test/s	Grades achieved in F4 final year's national test		Test scores										Academic achievement
	Advancement	Seconary school matriculation						Proportion of girls and women completing primary, secondary, tertiary education
	Enrollment	girls age at starting school					Number and proportion of girls who re-enrol after dropout		school enrollment						School enrollment; Decreased enrollment
	Graduation	Primary school graduation
	Reasons for missing class/school	Reason for missing class due to menstruation				Proportion of girls missing school by reasons given; Reason for absence	Reason for girls absence			Factors associated with missing at least one day of school due to menstruation in the past month		Reasons for menstrual related absenteeism	Reason for school absence during menstruation
	Drop Out (excluding migration)					Dropout - number and proportion of girls who have droppoed out of schools; Proportion dropout by reasons for dropout	Dropout - number and proportion of girls who have droppoed out of schools; Proportion dropout by reasons for dropout
	Knowledge
	Trained Teachers
	Curriculum
	Other										_								Employment attendance; Employment engagement; Employment productivity						Lower education
Indicators (Psychosocial Health)	Exclusions/Restrictions	Activities chosen not to engage during period (school, church/mosque, market, cooking, interacting with other family/neighbors/men/boys, playing games/sports, fasting)																Limiting diet or interactions during menstruation, social restriction related to religion, restricted household activities		Restrictions
	Stigma/Discrimination																		Stigma
	Teasing
	Negative Psychological Experiences						PHQ9 - depresssion/anxiety score							Insecurity; Embarrassment; Shame					Anxiety; confusion; embarrassment; shame		Behavior changes and management		Sanitation Insecurity (validated measure) Anxiety, Depression, Distress (HSCL-25 validated scale)
	Positive Psychological Experiences	Confidence (shame, self-confidence, self-efficacy, decision-making, insecurity		Self-esteem							Self-esteem during menstruation								Self confidence				Well Being (WHO-5 Validated scale)
	Support	Activities that are forbidden by anyone to engage in during period																			Support required (For Disable person and for Carer)		Percieved Social Support (Parakh, 2011; Patel, 2005).
	Understanding																			Information on menarche awareness	Perceptions of changes in gender roles post-menarche
	Comfort
	Famiy engagement																				Relationship w/ family, (carer and disable person) (family and / or professional); relationships w/ healthcare workers, teachers and other people in authority; relationships w/ peers
	Social norms/other					Quality of life using PEDSQL; Cost-effectiveness of interventions from the societal, including girls’ perspective	Quality of life using EuroQoL and PEDSQL; Cost-effectiveness of interventions from the societal, including girls’ perspective; Community violence questions - available on request				Impact of menstruation on daily living activities		Practices related to menstruation			Experiences of menstruation and puberty					Beliefs and feelings about menstruation (including sterilisation / long-term contraception); Skills in coping & behavioural adaptions (including pain relief);	Attitude was measured using the question “changing sanitary napkins in school toilets is a good practice”			Increased wealth and space for personal hygiene,
Indicators (Gender)		Gender norms																				Perceived behavioral control was measured through the statement “For me to change sanitary napkins in school is easy”
																						Subjective norm assessed with items: (1) It is expected of me that I change sanitary napkins in school toilets; (2) My family expects that I should change sanitary napkins in school toilets; and (3) My friends want me to change sanitary napkins in school toilets. The sum of the scores for the three items on subjective norm was obtained.
			_				_				_	_	_		_				_	_
			_								_				_		_
			_								_				_
			_								_				_
			_								_				_
			_		_
			_		_
			_		_
			_		_
			_		_
			_		_
			_
			_
			_
			_
			_
		ever had sex
